# Supplementary material for: Impairment of Neuronal Mitochondrial Quality Control in Prion-Induced Neurodegeneration
Source: Cells. 2022 Sep 2;11(17):2744. doi: 10.3390/cells11172744 (PMC9454542; doi:10.3390/cells11172744)
Supplement: Supplementary file 1 [file cells-11-02744-s001.zip]

Archive with 1 entries (1 files):
- cells-1826428-supplementary.pdf
